# Supplementary material for: Implementing the package of CDC and WHO recommended linkage services: Methods, outcomes, and costs of the Bukoba Tanzania Combination Prevention Evaluation peer-delivered, linkage case management program, 2014-2017
Source: PLoS One. 2018 Dec 13;13(12):e0208919. doi: 10.1371/journal.pone.0208919 (PMC6292635; doi:10.1371/journal.pone.0208919)
Supplement: S1 Tables — (XLSX) [file pone.0208919.s001.xlsx]

## Sheet: Cover Page
	Combination Prevention Tanzania (CP-Tz) Monthly Indicator Report
	The indicators reported in this document are program indicators from three CP-Tz program areas: HIV Testing and Counseling (HTC), Linkage, and Early initiation of anti-retroviral therapy for serodiscordant couples (Early ART). The tables in this document are cumulative, and are updated monthly using aggregate data from program indicators. The Early ART program also contains indicators which are u…
	Date report created:	2014-05-08
	Report period start:	2014-10-01
	Report period end:	2014-02-28
	Definitions and abbreviations used in indicator tables
	ART	Anti-retroviral therapy
	CBHTC	Community-based HIV testing and counseling, comprised of venue-based HIV testing and counseling (VBHTC) and household-based HIV testing and counseling (HBHTC)
	Completed linkage program	Clients are considered to have completed the linkage program at the time they reach either of two program endpoints: Endpoint 1 - Client has met all of the following requirements: - Registered at CTC and received CTC ID - Baseline CD4 and WHO clinical staging completed - If ART-eligible, initiated ART - At least 3 linkage sessions completed, which must include session on barriers to enrollment in…
	CP	Combination Prevention Tanzania program
	CP testing point / Non-CP testing point	CP testing point: Any unit within a health facility or any community location where HIV testing and counseling is directly provided by staff supported by the CP-Tz program. At CP testing points, post-test counseling is provided to HIV-positive clients by linkage counselors, and clients are offered enrollment in the linkage program. Non-CP testing point: Any unit within a health facility or any co…
	CP CTC / Non-CP CTC	CP CTC: An HIV care and treatment center (CTC) at a health facility that also has a CP-Tz linkage program. Non-CP CTC: A CTC at a health facility without a CP-Tz linkage program. Clients who wish to enroll in care at non-CP CTCs are not eligible for enrollment in the CP-Tz linkage program.
	CP Target client	Client aged 18-49 without a prior HIV diagnosis who has not been tested for HIV in the past 3 months.
	CTC	HIV care and treatment center
	HBHTC	Household-based HIV testing and counseling
	HH	Household
	HTC	HIV testing and counseling
	IDTC	Index-client testing and counseling; HIV testing of partners and family members of HIV-positive clients
	LC	Linkage Lay Counselor
	Linkage-eligible Dx status	Clients with a either a new HIV-positive diagnosis or a prior HIV-positive diagnosis who have not accessed HIV care services within the part 90 days
	LTF	Lost to follow-up
	MSF	Monthly Summary Form, which is monthly reporting form that the CP M&E team uses to report aggregate facility-level and team-level indicators.
	New Dx	Clients with a new HIV-positive diagnosis
	Part/Fam Testing	HIV testing of partners or family members of HIV-positive clients
	Partner A	HIV-positive member of serodiscordant couple enrolled in Early ART program
	Partner B	HIV-negative member of serodiscordant couple enrolled in Early ART program
	PITC	Provider-initiated HIV testing and counseling
	Prgm	Program
	Prior Dx	Clients reporting a prior HIV-positive diagnosis who have not accessed HIV care services within the past 90 days
	Transf	Transfer
	VBHTC	Venue-based HIV testing and counseling
	VBHTC: Single venues	Venues visited as part of routine venue-based testing conducted by CBHTC teams
	VBHTC: Large multi-day events	Special community testing events taking place over several days. These events will usually have several teams participating in testing.
	VCT	Voluntary HIV testing and counseling
	Notes on missing data or problematic indicators:
	Data notes and explanations
	General
	1) Additional information about the calculation for selected indicators is provided in a comment box within the indicator heading. Denominators are provided for all percentage calculations in a comment box within the indicator heading. 2.) All non-reportable data will be left blank and shaded in gray.
	HTC table
	1) At this time, CP does not directly support HTC in VCT units. No data is reported in the VCT sections of the report. 2) CBHTC outcomes require information reported in the daily activities log. These data are in the process of being calculated and some changes still need to be made to the forms so some of the indicators may be blank. 3) All VBHTC 'Special Events' will be listed on this page.
	Linkage table
	1) No comments.

## Sheet: Eligibility & Consent
	Consent to Linkage Case Management (LCM) Program
line number / calculation	5a+5b+6a+6b	7a+7b+8a+8b	5a+5b+6a+6b - (7a+7b+8a+8b)	11a+11b	5a+5b-(7a+7b)	9a+9b	6a+6b-(8a+8b)	10a+10b
Dx category	Prior Dx out of care + New Dx
	LCM Eligible by Diagnostic Status	Client Chose Non-participating Facility	Eligible for linkage program	Consented to linkage program	PRIOR Dx: Eligible for linkage program	PRIOR Dx: Consented to linkage program	NEW Dx: Eligible for linkage program	NEW Dx: Consented to linkage program
	n	n	n	n	n	n	n	n
Program Total	5213	408	4805	4273	608	549	4197	3724
Sex
Male	2018	138	1880	1688	241	216	1639	1472
Female	3195	270	2925	2585	367	333	2558	2252
TOTAL	5213	408	4805	4273	608	549	4197	3724
Age group
< 15	176	10	166	155	14	13	152	142
15-24	1086	81	1005	856	109	89	896	767
25-49	3570	269	3301	2957	444	408	2857	2549
> 49	381	48	333	305	41	39	292	266
TOTAL	5213	408	4805	4273	608	549	4197	3724
Type of HTC
Provider-initiated HTC (Facility)	4249	367	3882	3517	518	475	3364	3042
Home-basd HTC (HBHTC)	552	23	529	440	52	43	477	397
Venue-based HTC (VBHTC)	412	18	394	316	38	31	356	285
Community HTC (HBHTC & VBHTC)	964	41	923	756	90	74	833	682
TOTAL	5213	408	4805	4273	608	549	4197	3724
ART-eligibility Period
Oct 2014-Dec 2015 (CD4<350)	3002	188	2814	2477	378	340	2436	2137
Jan 2016-Sep 2016 (CD4<500)	1469	157	1312	1191	162	146	1150	1045
Oct 2016-Mar 2017 (Test & Start)	742	63	679	605	68	63	611	542
TOTAL	5213	408	4805	4273	608	549	4197	3724

## Sheet: HTC_by type
					HTC by testing type									HTC in special populations
Indicator #					2		4		6		7			5	8
		Total clients tested	CP target clients tested		PITC clients		VCT clients		HBHTC clients		VBHTC clients			IDTC clients	Couples
		n	n		n	%	n	%	n	%	n	%		n	n
Month-year
2014-10-01
2014-11-01
2014-12-01
2015-01-15
2015-02-15
…
Sex
Male
Female
Age group
< 14
15-24
25-49
50+
Ward
Bakoba
Bilele
Buhembe
Hamugembe
Ijuganyondo
Kagondo
Kahororo
Kashai
Kibeta
Kitendaguro
Miembeni
Nshambya
Nyanga
Rwamishenye
Type of HTC
PITC
VCT
HBHTC
VBHTC

## Sheet: HTC_alt
Indicator heading	HIV tests conducted at CP sites							HIV tests conducted at CP sites, by testing type / venue																			Consent to linkage program, Prior Dx out of care + New Dx															Consent to linkage program, Prior Dx out of care only
Sub-population	All clients							All clients																			All clients						Clients from CP testing points				Clients from non-CP testing points					All clients
Indicator #	1	2	3	4	5			8		9		10	11		12		13		14	15		16		17			18	21	22	23	24		33	34	35		42	43	44			6		19	25	26	27	28
From HTC summary form: line number or calculation	1	2	H1	H2	3a			2 (PITC only)		2 (VCT only)		CBHTC3	CBHTC4		2 (HBHTC only)		2(HBHTC) /CBHTC3		CBHTC1	CBHTC2		2 (VBHTC only)		H3			5b+6b	5a+5b+6a+6b	7a+7b+8a+8b	5a+5b+6a+6b - (7a+7b+8a+8b)	11a+11b		7a+8a	5a+6a-(7a+8a)	9a+10a		7b+8b	5b+6b-(7b+8b)	9b+10b			5a		5b	5a+5b	7a+7b	5a+5b-(7a+7b)	9a+9b
Indicator label	CP target clients	Total clients	Couples tested	IDTC clients tested	HIV-positive test results			PITC tests		VCT tests		HBHTC: HHs visited	HBHTC: HHs visited with ≥1 test		HBHTC: tests conducted		HBHTC: Tests per HH visited		VBHTC: Venues visited	VBHTC: Venues visited with ≥1 test		VBHTC: tests conducted		VBHTC: Tests per venue			Referred from non-CP test	Eligible to meet with linkage LC	Referred out to non-CP CTC	Eligible for linkage prgm.	Consented to linkage prgm.		Referred out to non-CP CTC	Eligible for linkage prgm.	Consented to linkage prgm.		Referred out to non-CP CTC	Eligible for linkage prgm.	Consented to linkage prgm.			HIV-positive test results		Referred from non-CP test	Eligible to meet with linkage LC	Referred out to non-CP CTC	Eligible for linkage prgm.	Consented to linkage prgm.
	n	n	n	n	n	%		n	%	n	%	n	n	%	n	%	mean	Q1-Q3	n	n	%	n	%	median	Q1-Q3		n	n	n	n	n	%	n	n	n	%	n	n	n	%		n	%	n	n	n	n	n	%
Program Total
Month-year																																						`
2014-10-01
2014-11-01
2014-12-01
2015-01-01
2015-02-01
…
Ward
Bakoba
Bilele
Buhembe
Hamugembe
Ijuganyondo
Kagondo
Kahororo
Kashai
Kibeta
Kitendaguro
Miembeni
Nshambya
Nyanga
Rwamishenye
Sex
Male
Female
Age group
< 14
15-24
25-49
50+
Type of HTC
PITC
VCT
HBHTC
VBHTC
VBHTC Event 1
VBHTC Event 2
VBHTC Event 3
…
Facility
BRRH
Buhembe Disp
ELCT Town clinic HC
Ijuganyondo Disp
Kagemu Disp
Kahororo Disp
Kashai Disp
Rwamishenye HC
St. Theresa HC
Ufufuo HC
Zamzam HC
CBHTC Team 1
CBHTC Team 2
…
[truncated: 24 more columns]

## Sheet: LCM - Facility
	Linkage Case Management (LCM) Program			HIV care and treatment clinic (CTC) outcomes						Client CTC escort and phone contacts						Linakge session: Partner and family testing						Linkage session: Barriers to care
					Prior Dx, out of care	New Dx
	Completed linkage program	PRIOR Dx: Completed linkage program	NEW Dx: Completed linkage program	Enrolled and Received HIV Care	PRIOR Dx: Enrolled and Received HIV Care	NEW Dx: Enrolled and Received HIV Care	Baseline CD4 documented	ART eligible, by baseline CD4	Initiated ART	Client escorted to CTC by car	Client escorted to CTC by foot	Client met at CTC by appointment	Treatment Navigation	Client phone number recorded	Client had ≥ 1 completed phone contacts	Completed session: Disclosure + Part/Fam testing	Client has main partner	Client's main partner tested for HIV	Client's main partner tested HIV+	Fam memb tested (excl. main partner)	Fam memb HIV+ (excl. main partner)	Completed session: Barriers to care	Client has ≥ 1 barrier to care
	n	n	n	n	n	n	n	n	n	n	n	n	n	n	n	n	n	n	n	n	n	n	n
Program Total - Facility Only	3538	429	3108	3367	410	2960	3150	2073	2247	311	2784	291	3386	3006	2312	2842	1405	193	106	415	54	2525	937
Sex
Male	1343	169	1173	1298	159	1140	1241	914	878	143	1071	87	1301	1157	877	1095	634	92	47	122	18	960	350
Female	2195	260	1935	2069	251	1820	1909	1159	1369	168	1713	204	2085	1849	1435	1747	771	101	59	293	36	1565	587
TOTAL	3538	429	3108	3367	410	2960	3150	2073	2247	311	2784	291	3386	3006	2312	2842	1405	193	106	415	54	2525	937
Age group1
< 15	134	6	128	132			115	46	111
15-24	664	75	589	606			543	279	350
25-49	2484	319	2164	2377			2249	1574	1613
> 49	256	29	227	252			243	174	173
TOTAL	3538	429	3108	3367			3150	2073	2247
ART-eligibility Period
Oct 2014-Dec 2015 (CD4<350)	1876	250	1768	1738	210	1640	1633	822	971	185	1353	215	1753	1593	1023	1430	767	133	70	277	41	1316	483
Jan 2016-Sep 2016 (CD4<500)	1031	122	872	1013	127	860	989	719	732	76	884	56	1016	889	821	896	407	42	23	105	10	760	323
Oct 2016-May 2017 (Test & Start)	631	57	468	616	73	460	528	532	544	50	547	20	617	524	468	516	231	18	13	33	3	449	131
TOTAL	3538	429	3108	3367	410	2960	3150	2073	2247	311	2784	291	3386	3006	2196	2842	1405	193	106	415	54	2525	937
1Data not collected for some indicators.

## Sheet: LCM - Community
	Linkage Case Management (LCM) Program			HIV care and treatment clinic (CTC) outcomes						Client CTC escort and phone contacts						Linakge session: Partner and Family Testing						Linkage session: Barriers to Care
					Prior Dx, out of care	New Dx
	Completed linkage program	PRIOR Dx: Completed linkage program1	NEW Dx: Completed linkage program	Enrolled and Received HIV Care	PRIOR Dx: Enrolled and Received HIV Care	NEW Dx: Enrolled and Received HIV Care	Baseline CD4 documented	ART eligible, by baseline CD4	Initiated ART	Client escorted to CTC by car	Client escorted to CTC by foot	Client met at CTC by appointment	Treatment Navigation	Client phone number recorded	Client had ≥ 1 completed phone contact	Completed session: Disclosure + Part/Fam testing	Client has main partner	Client's main partner tested for HIV	Client's main partner tested HIV+	Fam memb tested (excl. main partner)	Fam memb HIV+ (excl. main partner)1	Completed session: Barriers to care	Client has ≥ 1 barrier to care
	n	n	n	n	n	n	n	n	n	n	n	n	n	n	n	n	n	n	n	n	n	n	n
Program Total - Community Only	668	58	609	551	46	502	474	241	274	364	22	167	553	537	414	414	212	36	14	47		357	152
Sex
Male	307	31	275	263	27	235	220	128	147	180	16	68	264	235	186	193	107	19	7	9		165	60
Female	361	27	334	288	19	267	254	113	127	184	6	99	289	302	228	221	105	17	7	38		192	92
TOTAL	668	58	609	551	46	502	474	241	274	364	22	167	553	537	414	414	212	36	14	47		357	152
Age group2
< 15	14		13	13			12	3	11
15-24	173		165	131			112	53	49
25-49	440		397	374			322	163	186
> 49	41		35	33			28	22	28
TOTAL	668		610	551			474	241	274
ART-eligibility Period
Oct 2014-Dec 2015 (CD4<350)	357	25	332	280	19	257	262	84	86	160	16	106	282	320	199	222	122	20	9	27		194	95
Jan 2016-Sep 2016 (CD4<500)	190	20	169	155	16	139	148	89	83	94	3	58	155	121	133	126	65	10	3	20		109	31
Oct 2016-May 2017 (Test & Start)	121	13	108	116	11	106	64	68	105	110	3	3	116	96	82	66	25	6				54	26
TOTAL	668	58	609	551	46	502	474	241	274	364	22	167	553	537	414	414	212	36	14	47		357	152
1Cell sizes <3 not reported.
2Data not collected for some indicators.

## Sheet: HTC - DB layout
Mth	Yr	Fac	HTCtype	Ward	Event	Sex	Agecat	HTC1	HTC2	HTC3	HTC4	HTC5	HTC6	HTC7	HTC8	HTC9	HTC10
10	2014	2	3	11	99	0	0	850	537	23	3	4	15	18	4	13	17
10	2014	2	3	11	99	1	1	5	5	0	0	0	0	0	0	0	0
10	2014	2	3	11	99	1	2	19	18	0	0	0	0	0	0	0	0
10	2014	2	3	11	99	1	3	47	36	2	0	0	1	1	0	0	0
10	2014	2	3	11	99	1	4	5	3	0	0	0	0	0	0	0	0
10	2014	2	3	11	99	1	0	76	62	2	0	0	1	1	0	0	0
10	2014	2	3	11	99	2	1	4	2	0	0	0	1	1	0	1	1
10	2014	2	3	11	99	2	2	367	226	8	1	2	5	7	2	5	7
10	2014	2	3	11	99	2	3	388	241	12	2	2	7	8	2	6	8
10	2014	2	3	11	99	2	4	15	6	1	0	0	1	1	0	1	1
10	2014	2	3	11	99	2	0	774	475	21	3	4	14	17	4	13	17

## Sheet: Linkage - DB layout
Mth	Yr	Fac	HTCtype	Ward	Event	Sex	Agecat	Link1	Link2	Link3	Link4	Link5	Link6	Link7	Link8	Link9	Link10	Link11	Link12	Link13	Link14	Link15	Link16	Link17	Link18	Link19	Link20	Link21	Link22	Link23	Link24	Link25	Link26
10	2014	2	3	11	99	0	0
10	2014	2	3	11	99	1	1
10	2014	2	3	11	99	1	2
10	2014	2	3	11	99	1	3
10	2014	2	3	11	99	1	4
10	2014	2	3	11	99	1	0
10	2014	2	3	11	99	2	1
10	2014	2	3	11	99	2	2
10	2014	2	3	11	99	2	3
10	2014	2	3	11	99	2	4
10	2014	2	3	11	99	2	0
