# Supplementary material for: Implementing the package of CDC and WHO recommended linkage services: Methods, outcomes, and costs of the Bukoba Tanzania Combination Prevention Evaluation peer-delivered, linkage case management program, 2014-2017
Source: PLoS One. 2018 Dec 13;13(12):e0208919. doi: 10.1371/journal.pone.0208919 (PMC6292635; doi:10.1371/journal.pone.0208919)
Supplement: S2 Tables — (XLSX) [file pone.0208919.s002.xlsx]

## Sheet: LCM
LCM COSTS
	ART Eligibility Periods
	Oct 2016 - Mar 2017		Oct 2014- Dec 2015	Jan 2016-Sept 2016	Oct 2016 - Mar 2017
Total costs	186860	1	100412	56118.8	30329
Personnel	116525	0.623595	62332.7	34250.2	19942.1
Travel	44488.6	0.238085	22126.5	13396.5	8965.65
Commodities and supplies	11908.9	0.0637316	5522.3	4965.31	1421.3
Training	11681.1	0.0625124	10430.9	1250.22
Equipment	2256.58	0.0120763		2256.58
Clients	4206		2233	1221	752
Cost per client	44.4271		44.9675	45.9613	40.3312
Average Monthly Costs
	ART Eligibility Periods
	Oct 2016 - Mar 2017		Oct 2014- Dec 2015		Jan 2016-Sept 2016		Oct 2016 - Mar 2017
Total costs	6228.67	1	6694.16	1	6235.42	1	5054.84	1
Personnel	3884.17	0.623595	4155.51	0.620767	3805.58	0.610316	3323.68	0.657525
Travel	1482.95	0.238085	1475.1	0.220356	1488.5	0.238716	1494.28	0.295613
Commodities and supplies	396.963	0.0637316	368.153	0.0549962	551.701	0.0884785	236.883	0.0468625
Training	389.369	0.0625124	695.391	0.10388	138.913	0.0222781
Equipment	75.2192	0.0120763	0	0	250.731	0.0402107
Scenarior 1: LCM Model with Senior EC Mentors
	ART Eligibility Periods
	Oct 2016 - Mar 2017	Oct 2014- Dec 2015	Jan 2016-Sept 2016	Oct 2016 - Mar 2017
Total costs	119079	63813.6	36310	18955.7
Personnel (Senior EC Mentors Replace LRCs)	48744.1	25733.9	14441.4	8568.73
Travel	44488.6	22126.5	13396.5	8965.65
Commodities and supplies	11908.9	5522.3	4965.31	1421.3
Training	11681.1	10430.9	1250.22
Equipment	2256.58		2256.58
Cost per person consent to and received LMC	28.3118	28.5775	29.7379	25.207
Scenarior 2: Senior EC Mentors & Excluded Travel Costs
	ART Eligibility Periods
	Oct 2016 - Mar 2017	Oct 2014- Dec 2015	Jan 2016-Sept 2016	Oct 2016 - Mar 2017
Total costs	74590.6	41687.1	22913.5	9990.02
Personnel (Senior EC Mentors Replace LRCs)	48744.1	25733.9	14441.4	8568.73
Travel	0	0	0	0
Commodities and supplies	11908.9	5522.3	4965.31	1421.3
Training	11681.1	10430.9	1250.22
Equipment	2256.58		2256.58
Cost per person consent to and received LMC	17.7343	18.6686	18.7662	13.2846

## Sheet: Supp
	Oct 2016 - Mar 2017	Oct 2014- Dec 2015	Jan 2016-Sept 2016	Oct 2016 - Mar 2017
Personnel
Nurse counselor	30860.9	16135.2	9213.01	5512.68
Expert linkage counselor	4000.35	2102.61	1171.19	726.557
Linkage retention coordinator	81663.8	44094.9	23866	13702.8
Travel	44488.6	22126.5	13396.5	8965.65
Commodities and supplies	11908.9	5522.3	4965.31	1421.3
Training	11681.1	10430.9	1250.22
Equipment	2256.58		2256.58
Total costs	186860	100412	56118.8	30329
Number of persons who consented for and received LCM services	4206	2233	1221	752
